# Supplementary material for: Maxillomandibular Advancement and Upper Airway Stimulation for Treatment of Obstructive Sleep Apnea: A Systematic Review
Source: J Clin Med. 2022 Nov 16;11(22):6782. doi: 10.3390/jcm11226782 (PMC9697253; doi:10.3390/jcm11226782)
Supplement: Supplementary file 1 [file jcm-11-06782-s001.zip]

Archive with 1 entries (1 files):
- jcm-2010138-supplementary.pdf
